# Supplementary material for: DNA methylation patterns and gene expression from amygdala tissue of mature Brahman cows exposed to prenatal stress
Source: Front Genet. 2022 Aug 5;13:949309. doi: 10.3389/fgene.2022.949309 (PMC9389044; doi:10.3389/fgene.2022.949309)
Supplement: Supplementary file 1 [file Table1.XLSX]

## Sheet: Significant Genes
Supplementary Table 1. Differentially methylated genes in amygdala tissue of prenatally stressed mature Brahman cows relative to Control cows.
Gene	Chr	Start	End	FDR	Difference1
SENP7	1	45816823	45988234	0.1024	-10.4553
BOC	1	57945013	58023212	0.0805589	-7.72897
IGSF11	1	63749635	63892877	0.0497376	-8.75232
HSPBAP1	1	67055375	67120252	0.0805589	13.418
NCEH1	1	94818555	94882838	0.0870687	-10.273
ENSBTAG00000049676	1	97057201	97058241	0.10935	15.1591
RYK	1	135082834	135191082	0.0805589	8.92884
ENSBTAG00000046447	1	146865776	146877553	0.119066	22.7647
ENSBTAG00000055206	1	157501070	157505106	0.101585	12.9497
COL3A1	2	7375289	7414912	0.129655	10.4703
IFIH1	2	34111730	34166890	0.115159	-17.1654
PSMD14	2	34972722	35083065	0.08751	12.6927
NMI	2	44826000	44846258	0.0404629	17.5732
GPR39	2	64935007	65196499	0.0497376	-7.60767
IKZF2	2	101012199	101190609	0.0806778	11.0761
BARD1	2	102760020	102854286	0.10358	-10.2486
ABCA12	2	103002440	103202440	0.0419312	-11.6983
CNOT9	2	106532969	106566527	0.0992232	-11.3173
PSMD1	2	118865174	118946608	0.0418323	11.1653
FAM43B	2	132076687	132077658	0.0248511	-14.8992
TMCO4	2	132915932	133020007	0.0454804	4.26977
RF00416	2	133418331	133418462	0.0943138	-29.5899
HAX1	3	16250174	16252803	0.0805589	14.5718
S100A2	3	16805481	16811823	0.0404629	13.935
SLC44A5	3	69467291	69583186	0.0805589	14.648
ITGB3BP	3	82052300	82157897	0.103585	-12.4471
MROH7	3	91567418	91621073	0.0761991	9.91144
ENSBTAG00000053378	3	106957972	106993645	0.0588507	12.0568
NDUFS5	3	106970587	106976098	0.0805589	21.3748
ENSBTAG00000050311	3	119733372	119736703	0.1024	-14.6045
ZNF277	4	55985141	56120652	0.0805589	-6.94476
WNT16	4	85839505	85850836	0.117078	-8.8794
CEP41	4	94144405	94192546	0.146127	12.5814
ENSBTAG00000051724	4	104316587	104452633	0.138229	5.48225
ENSBTAG00000053682	4	105597508	105599525	0.0805589	-28.34
TRPV6	4	106181051	106197865	0.0426268	12.6204
OSBPL8	5	5839779	6001503	0.00538802	9.8816
ACSS3	5	10671183	10846953	0.0426268	7.96818
DUSP6	5	19213683	19217415	0.026395	-9.94179
ENSBTAG00000016166	5	27660828	27673135	0.124433	-11.2407
HELB	5	47481804	47519482	0.089279	-13.5665
GNS	5	49053812	49103597	0.141792	-10.1529
TIMELESS	5	56937139	56964713	0.0805589	-8.8654
STAT2	5	56997911	57009477	0.0990529	17.4589
NABP2	5	57097196	57103340	0.103634	-10.1038
KCTD17	5	75479863	75490596	0.08751	-7.83079
TAPBPL	5	103922269	103929825	0.138229	12.7563
IL17REL	5	119366047	119390141	0.0831007	-6.13342
BBS7	6	3385320	3423390	0.0155686	23.0729
MCUB	6	15717981	15813728	0.143319	-7.96001
NPNT	6	19173926	19254856	0.137709	-6.14396
MANBA	6	22062326	22189956	0.0248511	-10.6263
HPGDS	6	30269614	30303214	0.0805589	23.5236
ENSBTAG00000048013	6	84189236	84210644	0.0900405	45.075
SEC31A	6	97653816	97713798	0.0497376	-16.679
OTOP1	6	104881314	104932641	0.0805589	-12.4447
DGKQ	6	117399827	117410601	0.0426268	-7.39177
ENSBTAG00000053194	7	4759093	4762902	0.0831007	13.5598
ENSBTAG00000035777	7	14350562	14381871	0.140906	-13.7065
EPOR	7	15775449	15781166	0.0831007	10.8111
SNAPC2	7	16674793	16679420	0.10358	-7.28552
SH2D3A	7	17732309	17747008	0.0106723	11.893
NRTN	7	18518580	18532314	0.115609	12.7721
ENSBTAG00000053812	7	20343967	20346465	0.132333	-34.8097
ARL10	7	37840043	37846096	0.124088	-9.73479
EDIL3	7	83846108	84324020	0.0331264	-7.60591
ANXA10	8	495871	571472	0.115609	-10.5709
PALLD	8	702606	1069003	0.0404629	3.14534
PLGRKT	8	39279965	39316564	0.0831007	-14.6409
RCL1	8	39548658	39743532	0.000552329	-13.9026
DMRT3	8	43580997	43593395	0.0739603	8.02634
STMN4	8	74339655	74364212	0.0831007	17.591
CENPP	8	83951574	84187164	0.0418323	-12.6649
ACTL7A	8	98466288	98467807	0.0805589	29.759
PALM2	8	99312764	99721951	0.0512559	-3.86279
C5	8	110338434	110435907	0.0248511	9.69605
ENSBTAG00000003921	9	23783735	23829745	0.0721106	8.02833
GPR6	9	40221514	40223897	0.0588749	-15.3694
FAXC	9	50419564	50488286	0.0805589	-8.70686
SPG21	10	11906117	11926485	0.000251617	23.2839
KHNYN	10	20736077	20744735	0.0562095	-8.42465
ENSBTAG00000049196	10	21507163	21509872	0.0588507	-31.7063
MMP14	10	21967557	21978162	0.080917	-9.08185
ENSBTAG00000048109	10	27030777	27031739	0.115609	-43.8933
TMCO5A	10	33565746	33580261	0.0990529	55.1653
SAV1	10	43523556	43555390	0.0299807	-13.3631
C2CD4B	10	47902447	47904131	0.0540173	9.83919
DAAM1	10	71479280	71670966	0.0552354	7.39622
ARG2	10	79498980	79534600	0.0656494	-9.48084
ACTN1	10	80672883	80775228	0.0805589	-4.70008
BOLA3	11	10504933	10514090	0.115609	-10.5432
PAX8	11	46917080	46980824	0.124024	5.05619
IMMT	11	48673645	48716318	0.0768437	-12.3969
WDR34	11	99159372	99179482	0.00507213	10.0784
CYSRT1	11	106240675	106241679	0.0588507	22.0773
NRARP	11	106326244	106326588	0.0552354	13.504
TDRD3	12	1586960	1813642	0.0426268	-10.7985
PCCA	12	76812919	77174969	0.0805589	4.39382
ERCC5	12	79079749	79107518	0.0805589	8.59356
HSPA12B	13	51444141	51461167	0.0588507	-12.0064
ZGPAT	13	54034397	54047311	0.147854	-7.16018
CHMP4B	13	63226304	63271073	0.131704	8.964
ENSBTAG00000046614	13	73786382	73797126	0.0540173	16.8647
TKDP4	13	74106673	74114980	0.0562095	-31.9649
SNX21	13	74603457	74608558	0.0900405	9.60225
CSE1L	13	77193956	77229841	0.0656494	12.7074
CYC1	14	738124	740518	0.090441	12.5411
RHPN1	14	1262194	1269340	0.0831243	-7.19042
ENSBTAG00000049478	14	16327058	16335278	0.0805589	8.50069
ANGPTL5	15	6889168	6906278	0.0805589	20.3481
ENSBTAG00000045881	15	13888639	13888722	0.140906	47.7183
DSCAML1	15	28095216	28194601	0.136617	-4.32779
FXYD2	15	28480087	28485276	0.0946024	13.0521
TRIM29	15	30684847	30712927	0.138229	-7.5621
OR51I2	15	48161137	48216925	0.0562095	-26.1482
ARHGEF17	15	52798117	52856744	0.0831007	-5.35697
C2CD3	15	53454345	53526389	0.0426253	-10.612
THAP12	15	55762482	55791234	0.11795	-16.3425
ENSBTAG00000006060	15	61692631	62145149	0.0831243	-6.97791
LPXN	15	81845565	81887132	0.026395	-10.0815
KCNT2	16	6388192	6826502	0.0581615	8.12961
RGS13	16	12596362	12623734	0.08751	-25.6008
LIN9	16	29239152	29323608	0.100648	-9.35674
STUM	16	29549972	29611628	0.0889486	7.41827
ENSBTAG00000024791	16	54214285	54220938	0.08751	21.8494
ENSBTAG00000046630	16	54285818	54291206	0.149117	30.0132
CRB1	16	76188124	76401805	0.00507213	-6.87445
ENSBTAG00000054727	16	80633603	80634826	0.0992232	19.272
TMED2	17	52081940	52091382	0.11947	-9.93015
CCDC60	17	55876002	56046137	0.0721106	-5.66084
ENSBTAG00000055141	17	64687886	64720472	0.0248511	-8.52785
MN1	17	67173546	67221633	0.026395	4.75636
MED15	17	72431576	72476026	0.0850291	-4.05778
DNAJA2	18	15375166	15386724	0.117618	15.0135
MT1E	18	24029352	24032186	0.120044	19.2438
OGFOD1	18	24154462	24184693	0.0805589	12.5552
AGRP	18	35086439	35087189	0.0805589	-25.6368
SLC7A9	18	43263397	43296804	0.0269549	12.1445
RHPN2	18	43404074	43474596	0.0911461	-8.25337
ENSBTAG00000050377	18	48525183	48527414	0.0497376	-29.9608
CRX	18	54704534	54716131	0.0331264	-13.6966
NOSIP	18	55990005	56002003	0.121474	-7.12512
ENSBTAG00000049494	18	57101773	57106993	0.0248511	-36.8564
ENSBTAG00000049736	18	58390922	58413756	0.0574709	-21.4987
ENSBTAG00000011052	18	58474268	58533857	0.0805589	-8.48939
RAB34	19	20139709	20143944	0.117153	9.94229
ANKFY1	19	24725920	24776748	0.104981	8.42412
G6PC	19	42949691	42960484	0.120044	14.588
AARSD1	19	42993675	43002885	0.0115443	-15.9203
RF00001	20	112377	112495	0.0426268	-14.9347
CREBRF	20	4776513	4831767	0.132333	-8.72361
NSG2	20	5750258	5822147	0.0656494	-8.71116
MRPS27	20	9285735	9390606	0.0544854	9.37093
IRX4	20	70777557	70786491	0.100752	-4.15423
ADAMTS7	21	30312315	30373658	0.0497376	6.91603
RF00001	21	33002799	33002917	0.00311139	-2.2406
ARID3B	21	34083678	34131883	0.0404629	7.22329
ITPK1	21	57589349	57752955	0.102953	-2.69916
STAC	22	10127665	10240558	0.0640713	5.75624
ITGA9	22	10908546	11272063	0.10503	-3.63217
CTNNB1	22	13798884	13845848	0.0805589	-10.1072
LHFPL4	22	17087253	17118687	0.0418323	14.2145
SCAP	22	52163455	52264116	0.0805589	5.11191
MGLL	22	59639050	59826846	0.0404629	-2.72168
MLIP	23	6197413	6480455	0.0820297	6.58653
PSMB8	23	7173038	7176410	0.138229	-10.6197
FOXP4	23	15366276	15417429	0.0540173	5.14215
PPP1R11	23	28909903	28913055	0.0641952	14.2196
ENSBTAG00000025398	23	29027762	29074861	0.10503	13.8845
CDKAL1	23	36745642	37444814	0.0850291	4.28132
TMEM170B	23	44802116	44835671	0.0426268	13.8351
RREB1	23	48048576	48110128	0.0331264	-4.93398
CEP76	24	43057463	43072701	0.124535	-14.5607
ENSBTAG00000053940	25	930440	932741	0.026395	10.7056
DEXI	25	9604176	9618759	0.0805589	9.1487
GPR139	25	17645402	17687968	0.0805589	9.95971
COG7	25	21049528	21139768	0.026395	-7.6824
GSG1L	25	25339151	25591807	0.0805589	-3.72819
bta-mir-2387	25	32930343	32930420	0.08751	49.7475
TMEM120A	25	34213516	34218982	0.0831007	-8.79057
FAM20C	25	42135192	42169725	0.132333	4.11664
ENSBTAG00000006239	25	42246841	42262415	0.120044	-13.9346
MINPP1	26	9137086	9201162	0.10503	10.9694
NEURL1	26	24085526	24160165	0.00807545	-3.90001
TACC2	26	41877231	42112620	0.121474	2.67682
BUB3	26	42947094	42959878	0.0155686	14.2766
DOCK1	26	46392481	46948728	0.117618	-2.26535
CNOT7	27	19986516	20001556	0.0805589	-31.0573
DUSP26	27	29281841	29288445	0.00571753	13.1088
THAP1	27	37547355	37553519	0.0805589	-9.76417
ENSBTAG00000012132	28	4236177	4236836	0.0761991	-32.8042
ADAMTS14	28	26827396	26922026	0.0805589	5.24559
NDST2	28	29696608	29705236	0.00167585	-14.9761
ANXA8L1	28	41953894	41970260	0.00311139	23.3692
HEPACAM	29	28381619	28398677	0.00167585	14.751
CABP4	29	45343481	45346973	0.0588507	12.8762
MRPL21	29	46258414	46269659	0.0418323	11.2931
ENSBTAG00000055043	X	28693036	28697532	0.101585	16.9716
ENSBTAG00000049983	X	77056647	77123946	0.0497376	-17.3448
WDR45	X	87156551	87161774	0.114861	-25.739
GK	X	112861218	112935556	0.0846263	11.839
FANCB	X	128633411	128661957	0.0805589	13.1798
1A positive (negative) difference indicates the prenatally stressed cows had decreased (increased) methylation of the gene relative to the Control cows.

## Sheet: Panther Classifcation
Supplementary Table 2. Panther Classifcation of genes with differentilaly methylation gene bodies in amygdala tissue of prenatally stressed mature Brahman cows relative to Control cows.
Gene	Biological Processes	Panther Protein Class
[Heparan sulfate]-glucosamine N-sulfotransferase	Metabolic Process	transferase
AA_TRNA_LIGASE_II_ALA domain-containing protein	Biological Regulation	RNA metabolism protein
ADAM metallopeptidase with thrombospondin type 1 motif 14	Cellular Process	metalloprotease
Agouti domain-containing protein	Behavior Biological Regulation Cellular Process Multicellular Organismal Process Response To Stimulus Signaling	intercellular signal molecule
ANK_REP_REGION domain-containing protein	Localization	ion channel
Annexin A8	Localization Metabolic Process	calcium-binding protein
AT-rich interaction domain 3B	Biological Regulation Cellular Process Metabolic Process	DNA-binding transcription factor
ATP binding cassette subfamily A member 12	Localization	ATP-binding cassette
Bardet-Biedl syndrome 7 protein homolog	Localization
Beta-mannosidase	Cellular Process Metabolic Process	protein modifying enzyme
BTB domain-containing protein	Biological Regulation Cellular Process Localization Metabolic Process
BZIP domain-containing protein	Biological Regulation Metabolic Process
Calcium uniporter regulatory subunit MCUb	Biological Regulation Localization
Catenin beta-1	Biological Regulation Metabolic Process
CCR4-NOT transcription complex subunit 7	Biological Regulation Metabolic Process	mRNA polyadenylation factor
CHMP4B protein	Localization	membrane traffic protein
Collagen alpha-1(III) chain	Cellular Process	extracellular matrix structural protein
Complex I-15 kDa	Cellular Process	dehydrogenase
Component of oligomeric Golgi complex 7	Localization
CS domain-containing protein	Cellular Process	chaperone
DIRP domain-containing protein	Biological Regulation Cellular Process Metabolic Process	DNA metabolism protein
DM domain-containing protein	Reproduction Reproduction Process Developmental Process	DNA-binding transcription factor
Dual specificity protein phosphatase 6	Developmental Process Multicellular Organismal Process Response To Stimulus Signaling	protein phosphatase
E3 ubiquitin-protein ligase PPP1R11	Biological Regulation Metabolic Process	ubiquitin-protein ligase
Excision repair cross-complementing rodent repair deficiency, complementation group 5	Response To Stimulus	DNA metabolism protein
FA complementation group B	Biological Regulation Cellular Process Metabolic Process Response To Stimulus
FAM20C golgi associated secretory pathway kinase	Cellular Process Metabolic Process
Fork-head domain-containing protein	Biological Regulation Metabolic Process
G_PROTEIN_RECEP_F1_2 domain-containing protein	Biological Regulation Cellular Process Metabolic Process Response To Stimulus Signaling	G-protein coupled receptor
Glycerol kinase	Cellular Process Metabolic Process	carbohydrate kinase
GOLD domain-containing protein	Cellular Process Localization	vesicle coat protein
HCLS1-associated protein X-1	Biological Regulation Cellular Process
Homeobox domain-containing protein	Biological Regulation Developmental Process Metabolic Process Metabolic Process Multicellular Organismal Process	homeodomain transcription factor
Ig-like domain-containing protein	Biological Adhesion Biological Regulation Cellular Process Response To Stimulus Signaling	immunoglobulin superfamily cell adhesion molecule
IKAROS family zinc finger 2	Biological Regulation Cellular Process Metabolic Process	C2H2 zinc finger transcription factor
Inositol-tetrakisphosphate 1-kinase	Metabolic Process	kinase
Ion channel TACAN	Cellular Process Developmental Process
Leupaxin	Biological Adhesion Biological Regulation Locomotion Cellular Process Developmental Process Immune System Process Localization Multicellular Organismal Process Response To Stimulus Signaling	actin or actin-binding cytoskeletal protein
LHFPL tetraspan subfamily member 4 protein	Cellular Process Localization Multicellular Organismal Process
Metallothionein	Biological Regulation Response To Stimulus
MICOS complex subunit MIC60	Cellular Process Developmental Process
NADH dehydrogenase [ubiquinone] iron-sulfur protein 5	Cellular Process
Neuralized E3 ubiquitin protein ligase 1	Biological Regulation Developmental Process Multicellular Organismal Process Response To Stimulus Signaling	ubiquitin-protein ligase
Neuronal vesicle trafficking-associated protein 2	Localization
Paired domain-containing protein	Developmental Process Metabolic Process
Palladin, cytoskeletal associated protein	Biological Adhesion Locomotion Developmental Process Multicellular Organismal Process Response To Stimulus	scaffold/adaptor protein
Protein Wnt	Biological Regulation Cellular Process Developmental Process Multicellular Organismal Process Response To Stimulus Signaling	intercellular signal molecule
Ras responsive element binding protein 1	Biological Regulation Cellular Process Metabolic Process
RNA helicase	Immune System Process Interspecies Interaction Between Organisms Multicellular Organismal Process Response To Stimulus
RNase_Zc3h12a domain-containing protein	Metabolic Process	endoribonuclease
Salvador family WW domain containing protein 1	Response To Stimulus Signaling
SH2 domain containing 3A	Biological Regulation Metabolic Process
SH3 and cysteine-rich domain-containing protein	Biological Regulation Cellular Process Localization Multicellular Organismal Process
Signal transducer and activator of transcription	Immune System Process Interspecies Interaction Between Organisms Metabolic Process Response To Stimulus Signaling	DNA-binding transcription factor
Solute carrier family 44 member 5	Localization	secondary carrier transporter
Solute carrier family 7 (Cationic amino acid transporter, y+ system), member 9	Localization	transporter
SOSS complex subunit B1	Response To Stimulus	nucleic acid metabolism protein
specificity protein phosphatase 6	Growth	protein phosphatase
Stathmin-4	Developmental Process Multicellular Organismal Process
TACC_C domain-containing protein	Cellular Process Developmental Process Multicellular Organismal Process
Timeless circadian regulator	Biological Regulation Metabolic Process Response To Stimulus
UvrD_C_2 domain-containing protein	Biological Regulation Metabolic Process Response To Stimulus	RNA helicase
WD repeat domain phosphoinositide-interacting protein 4	Cellular Process Localization Metabolic Process
WD_REPEATS_REGION domain-containing protein	Localization	vesicle coat protein
ENSBTAG00000011052	Biological Regulation Metabolic Process
ENSBTAG00000038706	Biological Regulation Cellular Process Immune System Process Localization Response To Stimulus
ENSBTAG00000025398	Biological Regulation Immune System Process Interspecies Interaction Between Organisms Metabolic Process Response To Stimulus Signallng
ENSBTAG00000012132	Biological Regulation Cellular Process Immune System Process Localization Response to Stimulus
ENSBTAG00000016999	Developmental Process Metabolic Process Multicellular Organism Process
ENSBTAG00000046129	Localization
ENSBTAG00000053940	Localization

## Sheet: Signifcant Promoters
Supplementary Table 3. Differentially methylated promoter1 regions of genes in amygdala of prenatally stressed mature Brahman cows relative to the Control.
Promoter Region Of Gene	Chr	Start	End	FDR	Difference2
EIF5A2	1	96540492	96541992	0.0440214	15.8645
GK5	1	126735659	126737159	0.111952	-12.3841
ENSBTAG00000049676	1	97056701	97058201	0.131919	15.1591
HOXD1	2	20725509	20727009	0.0606811	11.4531
NMI	2	44825500	44827000	0.0784824	17.7063
STK36	2	106632721	106634221	0.0784824	22.0944
FAM43B	2	132076658	132078158	0.0907095	-10.5843
bta-mir-2358	2	135235643	135237143	0.110374	-15.1819
PSMD1	2	118864674	118866174	0.110374	11.012
ENSBTAG00000040210	2	125044661	125046161	0.116643	20.3431
FASTKD2	2	95064220	95065720	0.11721	-20.6988
MDH1B	2	95063408	95064908	0.11721	-20.6988
SSB	2	26553248	26554748	0.11721	-19.5522
FGR	2	125688047	125689547	0.134016	12.1651
NDUFS5	3	106975098	106976598	0.0784824	22.3712
SNIP1	3	108337606	108339106	0.0784824	24.1364
RAB3B	3	94333517	94335017	0.0871452	-20.493
CHRNB2	3	16009188	16010688	0.0920618	-14.6432
ENSBTAG00000048336	3	16009850	16011350	0.0920618	-14.6432
HSPB11	3	92262579	92264079	0.110374	-21.0021
ENSBTAG00000054946	3	19173000	19174500	0.128281	28.7322
ACP6	3	21960026	21961526	0.134097	-12.0101
HAX1	3	16251803	16253303	0.145528	12.2621
CEP41	4	94191546	94193046	0.0440214	25.6108
ENSBTAG00000053682	4	105597008	105598508	0.0999413	-28.34
ADCK2	4	103993901	103995401	0.14589	-10.1606
RASSF3	5	49189776	49191276	0.067525	10.0584
ENSBTAG00000016166	5	27660328	27661828	0.0818289	-16.6248
RF00026	5	44504613	44506113	0.118846	-37.907
SERHL2	5	113416641	113418141	0.145528	-12.069
SLC34A2	6	45177985	45179485	0.0871452	-27.9941
ATP8A1	6	61477178	61478678	0.11721	-13.0386
BBS7	6	3384820	3386320	0.131046	20.6811
CDKL3	7	45940170	45941670	0.0784824	19.9364
HARS	7	51816052	51817552	0.0818289	12.7804
HARS2	7	51816594	51818094	0.0818289	12.7804
HIST3H2BB	7	2572494	2573994	0.0821819	11.9797
MAT2B	7	75186953	75188453	0.0852611	13.4972
PLVAP	7	5762252	5763752	0.0870373	-15.8851
GIN1	7	102141034	102142534	0.090124	16.8336
TBC1D9B	7	1374003	1375503	0.128281	-11.1368
REXO1	7	44168237	44169737	0.130797	-11.4848
STK32A	7	58457053	58458553	0.130797	13.1561
KHSRP	7	18034888	18036388	0.135616	-20.8644
BTBD2	7	44301294	44302794	0.138092	12.7547
DNAJA1	8	74790116	74791616	0.0784824	15.5295
ACTL7A	8	98465788	98467288	0.0920618	30.2169
TMEM215	8	11334552	11336052	0.134631	12.7542
GPR6	9	40222897	40224397	0.0818289	-15.3694
SLC35A1	9	62444501	62446001	0.12262	-10.7652
SAV1	10	43554390	43555890	0.00283451	-17.047
PSEN1	10	84619190	84620690	0.0784824	-14.2729
ENSBTAG00000049196	10	21508872	21510372	0.0818289	-31.7063
ENSBTAG00000051260	10	58436594	58438094	0.0920618	-23.4161
CCNB1IP1	10	26794463	26795963	0.110374	-34.327
F2R	10	7945404	7946904	0.118846	-10.1532
TRIM36	10	4014816	4016316	0.128281	11.2306
ZFYVE26	10	79666575	79668075	0.12955	21.3505
ENSBTAG00000048109	10	27030739	27032239	0.135616	-43.8933
CYSRT1	11	106240175	106241675	0.0784824	20.8901
FCN1	11	105449692	105451192	0.0784824	30.0831
ENSBTAG00000053674	11	104100532	104102032	0.0818289	-18.5152
IMMT	11	48673145	48674645	0.110374	-13.3776
NDUFA8	11	93045862	93047362	0.110374	16.172
SLC3A1	11	26700906	26702406	0.116643	33.5811
DAB2IP	11	92473856	92475356	0.123721	21.3977
NRARP	11	106325588	106327088	0.128743	8.72627
ASB6	11	100035799	100037299	0.130797	-13.6308
MTIF3	12	32482258	32483758	0.0784824	24.6338
FAM155A	12	83412896	83414396	0.130797	10.3607
PHF20L1	14	8542137	8543637	0.116643	-14.6483
ENY2	14	55086610	55088110	0.11721	14.2314
CYC1	14	739518	741018	0.130797	12.7746
RHPN1	14	1268340	1269840	0.14589	-12.4414
BDNF	15	58421131	58422631	0.0784824	-10.8083
THAP12	15	55790234	55791734	0.0784824	-17.5627
CELF1	15	77367002	77368502	0.118846	13.8929
TRIM68	15	50412431	50413931	0.127981	-12.2111
PTPMT1	15	77367719	77369219	0.137387	12.1432
ENSBTAG00000052297	15	55791110	55792610	0.149598	-15.2058
ENSBTAG00000050748	16	1580530	1582030	0.0784824	-23.7216
TIMM17A	16	80542813	80544313	0.0784824	-19.5594
LIN9	16	29322608	29324108	0.0852611	-10.647
ENSBTAG00000055141	17	64719472	64720972	0.0784824	-13.2809
TCHP	17	63364001	63365501	0.0784824	13.1536
RSPH14	17	71815710	71817210	0.110374	-13.1759
BEAN1	18	34194053	34195553	0.00283451	15.8675
TOMM40	18	52618277	52619777	0.0453095	17.8136
NUDT21	18	24184406	24185906	0.0784824	14.9108
OGFOD1	18	24183693	24185193	0.0784824	14.9108
RAB4B	18	50035878	50037378	0.0784824	21.2863
NLRP8	18	63454958	63456458	0.0907095	-26.3283
PPP1R14A	18	48068952	48070452	0.0920618	-13.9924
FBXO17	18	48652122	48653622	0.113688	-21.9251
GALNS	18	14031348	14032848	0.116643	-10.7169
TRAPPC2L	18	14032088	14033588	0.116643	-12.5761
KANSL1	19	46178281	46179781	0.0784824	26.3864
TIMP2	19	53460171	53461671	0.0784824	13.2289
NSF	19	45590669	45592169	0.110374	-12.8174
DLX3	19	36661921	36663421	0.116643	14.7523
CREBRF	20	4776013	4777513	0.0784824	-16.0984
RF00001	20	111877	113377	0.0821819	-12.6204
RF00001	21	33002299	33003799	5.67551e-18	-3.33868
STARD5	21	27109334	27110834	0.0784824	21.1638
ZNF710	21	21402917	21404417	0.0784824	-14.1374
RF00003	21	44980500	44982000	0.135616	-22.1202
CYP8B1	22	14948705	14950205	0.0920618	-36.4923
NCKIPSD	22	51200755	51202255	0.110374	11.7182
EPM2AIP1	22	10550878	10552378	0.116643	12.0142
ENSBTAG00000048652	23	43076484	43077984	0.110374	-15.7938
MRTFB	25	12981880	12983380	0.0784824	15.7834
CACNA1H	25	930115	931615	0.0920618	9.49437
ENSBTAG00000006239	25	42261415	42262915	0.128281	-16.042
OAT	26	44063391	44064891	0.0465053	12.5673
ADGRA1	26	50722720	50724220	0.111223	-10.7972
SH3PXD2A	26	24184907	24186407	0.118846	27.2833
RF00002	27	6221800	6223300	0.00283451	-0.997166
CNOT7	27	19986016	19987516	0.11721	-15.4815
TRMT9B	27	24057110	24058610	0.119307	12.1155
MTMR7	27	19847525	19849025	0.135616	-12.4035
NDST2	28	29704236	29705736	0.14026	-13.6486
MRPL21	29	46268659	46270159	0.0440214	29.0318
bta-mir-708	29	16595562	16597062	0.0784824	32.0753
KCNJ1	29	32243810	32245310	0.0784824	-27.7112
RF01684	29	43678068	43679568	0.0784824	33.4996
FLI1	29	32051049	32052549	0.0872757	12.63
GAB2	29	17610031	17611531	0.0894871	-9.77649
IGHMBP2	29	46267978	46269478	0.110374	16.6602
HNRNPUL2	29	41041489	41042989	0.140905	-8.59711
KIF4A	X	80152340	80153840	0.0784824	-27.5044
PDZD11	X	80152961	80154461	0.0784824	-27.5044
SYN1	X	85991826	85993326	0.0920618	20.7085
GK	X	112934556	112936056	0.140169	12.3179
SLC6A8	X	36913789	36915289	0.14589	-11.856
1Promoter regions were defined as 1000 base pairs upstream and 500 base pairs downstream from the transcription start site of the gene.
2 A positive (negative) difference indicates the prenatally stressed cows had decreased (increased) methylation of the promoter region relative to control cows.

## Sheet: CpG Island Locations
Supplementary Table 4. Differentially methylated CpG Islands1 in amygdala tissue of prenatally stressed mature Brahman cows relative to the Control.
Chr	Start	End	FDR	Difference
1	21327855	21328815	0.144894	12.1459
1	88366237	88369031	0.144894	19.5949
1	126735924	126736630	0.129811	-12.3841
1	135431218	135431861	0.126932	-25.9782
2	20725317	20726712	0.0711432	10.5125
2	21711342	21712479	0.136075	14.4956
2	26553754	26554354	0.138547	-19.5522
2	95064331	95064733	0.0684687	-29.6261
2	107451561	107452278	0.144894	-13.5609
2	120803540	120804190	0.0985734	21.9304
2	121257369	121257812	0.121273	18.3566
2	121571589	121576022	0.0690667	-0.972367
2	130682794	130684271	0.0696486	-12.1003
2	134188358	134189208	0.144894	-16.7332
3	21227680	21228657	0.121606	-19.7037
3	94333847	94334422	0.101637	-20.493
3	98535567	98535968	0.121474	18.9823
3	108062645	108063158	0.144894	-15.3515
3	115484235	115484705	0.121273	50.4532
3	120132993	120133451	0.136075	-22.1602
3	120287472	120288055	0.144894	-35.3938
4	209862	210887	0.0705088	2.03274
4	94192085	94192593	0.0397065	26.188
4	104013158	104013884	0.0790398	21.8393
4	112507117	112508987	0.144894	-10.7693
4	119127134	119128129	0.126281	-23.9425
5	27660509	27661056	0.136075	-15.5935
5	32462290	32463599	0.126932	11.9635
5	49190079	49191444	0.0684687	10.8878
5	116581096	116582033	0.0983649	14.8003
5	116910979	116914323	0.129811	-12.3218
5	118986118	118986790	0.077381	24.1427
6	45178532	45178952	0.101637	-27.9941
6	116762144	116762699	0.119158	23.5788
6	117313599	117314218	0.144894	16.3661
7	1663058	1664049	0.0751587	-16.083
7	2572475	2574236	0.0684687	12.6287
7	8157583	8158206	0.0684687	-20.4385
7	17744539	17745609	0.144894	10.4697
7	106955324	106955725	0.0578618	-35.1071
8	1951766	1952273	0.138547	-16.1846
8	11335580	11336259	0.126637	12.8411
8	74790043	74791115	0.0684687	15.5295
8	112182251	112183435	0.144894	16.8611
9	23784270	23786401	0.144894	8.73909
9	62445007	62445799	0.0585048	-14.0875
9	87095881	87097345	0.0585383	-19.014
10	7944928	7946673	0.144894	-9.35796
10	36918247	36921059	0.144894	-8.48336
10	43554822	43555817	0.0180448	-18.3538
10	47902330	47904071	0.0985734	9.46308
10	80769502	80771739	0.0790398	-9.18809
10	84619419	84619987	0.119158	-15.5361
10	85383845	85384713	0.0585048	-20.2428
11	68469081	68469784	0.135594	-13.1788
11	100036078	100037084	0.144894	-13.6308
11	103412945	103414870	0.144894	14.9589
11	104578337	104578780	0.144894	23.7027
11	105739281	105740354	0.114811	21.5757
11	106168512	106169605	0.0911107	-17.13
13	2020030	2021874	0.104702	-12.2383
13	27800477	27801059	0.144894	-19.8099
14	739697	740838	0.126932	13.848
14	1268837	1269659	0.144894	-12.6531
14	8542396	8543158	0.136075	-14.6483
14	44856435	44857319	0.144894	-13.9985
14	62132377	62132931	0.144894	16.6064
14	81276069	81277345	0.0656062	-12.7123
15	26344772	26345623	0.136075	21.1732
15	55790819	55791912	0.0684687	-17.5627
15	58421514	58422936	0.144894	-9.35423
16	47324909	47326146	0.0578618	-16.6323
16	50616824	50617526	0.0610194	-22.9113
16	60632097	60633641	0.136075	-9.86738
16	80543303	80544270	0.0861172	-19.5594
17	51223292	51224917	0.0585048	11.4123
17	53052763	53053209	0.144894	28.9527
17	64719671	64720319	0.0684687	-14.3453
17	71653253	71653869	0.114811	-29.3875
17	71664693	71665300	0.0983649	-35.7738
18	1178756	1179351	0.144894	23.2566
18	5566886	5567503	0.0684687	-19.698
18	14031996	14033015	0.0585048	-13.9891
18	34194169	34195605	0.00348955	15.8675
18	52618574	52619637	0.127815	15.973
18	59225165	59228125	0.103586	-1.11164
18	64038403	64039035	0.146697	-14.4735
19	14504006	14504410	0.121273	-29.0086
19	17228097	17228795	0.144894	-21.569
19	39187146	39188303	0.136075	-11.6148
19	42189834	42190481	0.146697	-26.6941
19	49916310	49917178	0.0578618	20.8467
19	62947747	62948313	0.0585048	-24.9764
20	112298	112821	0.0983649	-12.6204
20	4776189	4777637	0.0684687	-16.0812
20	71009252	71009654	0.0578618	30.5084
21	5284513	5285968	0.12157	10.2651
21	27110177	27110620	0.0585048	23.5736
21	30374233	30374848	0.138463	22.5792
21	31336702	31337220	0.119158	26.4959
21	33001944	33003266	6.98709e-18	-3.33868
21	33023989	33026059	0.00167217	2.36341
21	58537284	58538064	0.0610194	-18.4402
22	10127376	10128210	0.0684687	12.0863
22	45565536	45566201	0.144894	17.8326
22	46845829	46846276	0.0983649	-18.2389
22	51200977	51201673	0.126637	11.7182
22	59748520	59749600	0.0684687	-28.5747
22	59805538	59807288	0.0711432	-18.5073
23	16551912	16552325	0.136075	-16.4143
23	48178994	48179574	0.126932	-21.4154
24	382623	383382	0.126637	-21.871
24	33563941	33565049	0.144894	-12.3356
25	576519	576940	0.077381	21.4639
25	2451862	2452362	0.144894	-18.3102
25	12982104	12982986	0.0578618	17.016
25	39162700	39163161	0.116254	28.8637
25	42261615	42262457	0.144894	-16.042
26	42947711	42948827	0.0684687	14.4946
26	44063740	44064800	0.0578618	13.1399
27	14953824	14956280	0.0983649	-9.88152
27	16448217	16448934	0.144894	-20.254
29	12504979	12505967	0.117201	-16.0546
29	17610083	17611142	0.126281	-10.4373
29	42549665	42551050	0.0023844	14.0316
29	46268140	46269101	0.126932	16.6602
29	48492363	48493007	0.144894	-19.8166
29	48645570	48646135	0.144894	17.5927
29	50667134	50667577	0.144894	-31.4448
X	64634437	64634871	0.144894	28.7975
X	85992295	85993119	0.117201	20.7085
X	103344150	103346915	0.0985734	9.56809
X	133145428	133145880	0.0850948	-36.0599
1Cytosine-Phosphate-Guanine rich locations within the genome
2 A positive (negative) difference indicates the prenatally stressed cows had decreased (increased) methylation of the promoter region relative to control cows.

## Sheet: Individual CpG Sites
Supplementary Table 5. Differentially methylated CpG1 sites within amygdala tissue of prenatal stressed mature Brahman cows relative to Control cows.
Chr	Locus	LogFC2	FDR	Annotation	Gene Name
1	145199443	-2.52	0.09	Intergenic
1	148969359	4.22	0.149	Intergenic
2	135488751	-2.48	0.09	Intron	Protein-arginine deiminase type-2
2	136199564	3.59	0.114	Intergenic
4	74891603	-4.65	0.09	Intron	Tensin 3
9	97903579	4.74	0.07	Intron	Parkin
11	103612150	-3.76	0.077	Intergenic	]
11	103612147	-3.26	0.09	Intergenic
11	105605519	-2.34	0.112	Intergenic
14	22230539	-5.03	0.01	Intron	SRY-Box Transcription Factor 17
14	7280340	-2.43	0.09	Intergenic
17	72559623	2.2	0.09	Intergenic
17	71213263	2.91	0.149	Exon	Zinc Finger Protein 70
17	13849058	-3.44	0.149	Intergenic
18	62261931	-3.93	0.141	Intron	Troponin I
18	65212650	-3.88	0.149	Intergenic
20	40994789	-4.3	0.09	Exon	Natriuretic Peptide Receptor 3
20	62608028	-4.02	0.147	Exon	Ankyrin repeat domain 33B
21	20861947	-2.87	0.09	Intergenic
21	60328786	-2.79	0.125	Intron	Spectrin Repeat Containing Nuclear Envelope Family Member 3
21	20884739	2.44	0.147	Intergenic
24	57999173	4.51	0.09	Intron	Zinc Finger Protein 532
25	2273343	-3.65	0.141	Exon	Serine protease 33
25	240979	2.79	0.149	Intron	Luc7-like 1
25	21705350	-3.5	0.149	Intron	Protein Kinase C Beta
28	41900953	-2.7	0.09	Intergenic
29	11042233	-5.49	0.007	Intergenic
29	46942706	-4.52	0.09	Promoter	Fibroblast growth factor 19
29	28949723	-3	0.125	Promoter	Fasciculation & Elongation Protein Zeta 1
1 Cytosine-Phosphate-Guanine
2 Positive (negative) fold change indicates the prenatally stressed cows had decreased (increased) methylation of the site compared to the Control
